# Supplementary material for: A Self-Healing PVA-Linked Phytic Acid Hydrogel-Based Electrolyte for High-Performance Flexible Supercapacitors
Source: Nanomaterials (Basel). 2023 Jan 17;13(3):380. doi: 10.3390/nano13030380 (PMC9920227; doi:10.3390/nano13030380)
Supplement: Supplementary file 1 [file nanomaterials-13-00380-s001.zip]

Archive with 1 entries (1 files):
- nanomaterials-2115113-supplementary.pdf
